# Supplementary material for: Improving Complex Coacervate Tissue Adhesive Performance Using Bridging Polymer Chains
Source: Biomacromolecules. 2025 Mar 25;26(4):2433–43. doi: 10.1021/acs.biomac.4c01801 (PMC12004509; doi:10.1021/acs.biomac.4c01801)
Supplement: Supplementary file 2 — bm4c01801_si_002.zip [file bm4c01801_si_002.zip]

Archive with 3 entries (3 files):
- bm4c01801_SI_2_pAH.mp4
- bm4c01801_SI_1_injection.mp4
- bm4c01801_SI_3_pSPMA.mp4
